# Supplementary material for: Rationally Designed Pyrimidine Compounds: Promising Novel Antibiotics for the Treatment of Staphylococcus aureus-Associated Bovine Mastitis
Source: Antibiotics (Basel). 2023 Aug 21;12(8):1344. doi: 10.3390/antibiotics12081344 (PMC10451377; doi:10.3390/antibiotics12081344)
Supplement: Supplementary file 1 [file antibiotics-12-01344-s001.zip]

Archive with 1 entries (1 files):
- antibiotics-2562027-supplementary.pdf
